# Supplementary material for: Deanthropomorphising NLP: Can a language model be conscious?
Source: PLoS One. 2024 Dec 4;19(12):e0307521. doi: 10.1371/journal.pone.0307521 (PMC11617003; doi:10.1371/journal.pone.0307521)
Supplement: S1 Appendix — (TEX) [file pone.0307521.s001.tex]

\begin{document}
    
In support of developing an understanding of anthropomorphism and quantifying the scale of the phenomena, we analysed 100 abstracts from the 60th Annual Meeting of the Association for Computational Linguistics (ACL 2022). For each abstract we identified whether the abstract mentioned LLMs (90/100) and whether the abstract contained any use of anthropomorphic language (AL) (36/100). Our findings in full are below. We have included the ACL anthology ID in each instance. 

\begin{table}[!ht]
    \color{blue}
    \tiny
    \centering
    \begin{tabular}{|l|c|c|p{7cm}|}
    \hline
        \textbf{ACL ID} & \textbf{LLM} & \textbf{AL} & \textbf{Examples} \\ \hline
        2022.acl-long.1 & y & n & ~ \\ \hline
        2022.acl-long.2 & n & n & ~ \\ \hline
        2022.acl-long.3 & y & y & AGG addresses the degeneration problem \\ \hline
        2022.acl-long.4 & y & n & ~ \\ \hline
        2022.acl-long.5 & y & y & incorporated into NDR models to perform the imagination of unseen counterfactual \\ \hline
        2022.acl-long.6 & y & y & it creates a way of smoothing \\ \hline
        2022.acl-long.7 & y & n & ~ \\ \hline
        2022.acl-long.8 & y & y & success of reinforcement learning (RL) in solving complex tasks, its capacity to explore and exploit an environment \\ \hline
        2022.acl-long.9 & y & n & ~ \\ \hline
        2022.acl-long.10 & y & n & ~ \\ \hline
        2022.acl-long.11 & y & y & easier to learn for student models, summaries produced by our students are shorter and more abstractive \\ \hline
        2022.acl-long.12 & y & n & ~ \\ \hline
        2022.acl-long.13 & y & n & ~ \\ \hline
        2022.acl-long.14 & y & y & cross-lingual distillation models merely conside \\ \hline
        2022.acl-long.15 & y & y & they still struggle to address \\ \hline
        2022.acl-long.16 & y & n & ~ \\ \hline
        2022.acl-long.17 & n & n & ~ \\ \hline
        2022.acl-long.18 & y & n & ~ \\ \hline
        2022.acl-long.19 & y & y & A sparse attention matrix estimation module, which predicts dominant elements of an attention matrix based,  FSAT successfully learned, FSAT remarkably outperforms, achieves \\ \hline
        2022.acl-long.20 & y & y & explainable recommendation models learn to discover, Though able to provide plausible explanations, can we immerse the models in a multimodal environment to gain proper awareness of real-world concepts and alleviate above shortcomings? the explainable recommendation model is encouraged to visualize what it refers to \\ \hline
        2022.acl-long.21 & n & n & ~ \\ \hline
        2022.acl-long.22 & y & y & model predicts winners/losers of bills and then utilizes them \\ \hline
        2022.acl-long.23 & y & y & increasing difficulties in understanding the dialogue history for both human and machine. \\ \hline
        2022.acl-long.24 & y & y & a refined empathy analysis is needed for comprehending fragile and nuanced human feelings,  SDMPED achieve the state-of-the-art performance. \\ \hline
        2022.acl-long.25& y & y & they generally employ, most of them focus on expressing empathy, responds skillfully \\ \hline
        2022.acl-long.26 & y & n & ~ \\ \hline
        2022.acl-long.27 & y & n & ~ \\ \hline
        2022.acl-long.28 & y & y & we find that standard BERT fine-tuning can partially learn the correct relationship, \\ \hline
        2022.acl-long.29 & y & y & infers an answer, \\ \hline
        2022.acl-long.30 & y & n & ~ \\ \hline
        2022.acl-long.31 & y & n & ~ \\ \hline
        2022.acl-long.32 & y & n & ~ \\ \hline
        2022.acl-long.33 & y & n & ~ \\ \hline
        2022.acl-long.34 & y & y & models fine-grained learning skills., FairytaleQA is capable of asking high-quality and more diverse questions. \\ \hline
        2022.acl-long.35 & y & n & ~ \\ \hline
        2022.acl-long.36 & y & n & ~ \\ \hline
        2022.acl-long.37 & y & n & ~ \\ \hline
        2022.acl-long.38 & n & n & ~ \\ \hline
        2022.acl-long.39 & y & y & LTA trains an adaptive classifier \\ \hline
        2022.acl-long.40 & y & y & could understand tables better \\ \hline
        2022.acl-long.41 & y & y & could understand tables better \\ \hline
        2022.acl-long.42 & y & n & ~ \\ \hline
        2022.acl-long.43 & y & y & the problem of catastrophic forgetting \\ \hline
        2022.acl-long.44 & y & y & model tends to memorize the meta-training tasks while ignoring support sets when adapting to new tasks \\ \hline
        2022.acl-long.45 & y & n & ~ \\ \hline
        2022.acl-long.46 & y & n & ~ \\ \hline
        2022.acl-long.47 & y & n & ~ \\ \hline
        2022.acl-long.48 & y & y & locate the key event information that determines the judgment, and (2) exploit the cross-task consistency constraints \\ \hline
        2022.acl-long.49 & y & n & ~ \\ \hline
        2022.acl-long.50 & y & n & ~ \\ \hline

        \end{tabular}
    \end{table}

\begin{table}[!ht]
    \color{blue}
    \tiny
    \centering
    \begin{tabular}{|l|c|c|p{7cm}|}
    \hline
        \textbf{ACL ID} & \textbf{LLM} & \textbf{AL} & \textbf{Examples} \\ \hline
        2022.acl-long.51 & y & y & Transformer based re-ranking models can achieve high search relevance \\ \hline
        2022.acl-long.52 & y & n & ~ \\ \hline
        2022.acl-long.53 & y & y & On BinaryClfs ICT improves the average AUC-ROC score by an absolute 10\% and reduces the variance due to example ordering by 6x and example choices by 2x. \\ \hline
        2022.acl-long.54 & y & n & ~ \\ \hline
        2022.acl-long.55 & y & y & Our proposed model named PRBoost achieves this goal via iterative prompt-based rule discovery and model boosting. It uses boosting to identify large-error instances and discovers candidate rules from them by prompting pre-trained LMs with rule templates. \\ \hline
        2022.acl-long.56 & y & n & ~ \\ \hline
        2022.acl-long.57 & n & n & ~ \\ \hline
        2022.acl-long.58 & y & n & ~ \\ \hline
        2022.acl-long.59 & y & n & ~ \\ \hline
        2022.acl-long.60 & y & n & ~ \\ \hline
        2022.acl-long.61 & y & n & ~ \\ \hline
        2022.acl-long.62 & y & n & ~ \\ \hline
        2022.acl-long.63 & n & n & ~ \\ \hline
        2022.acl-long.64 & y & y & The latter learns to detect task relations by projecting neural representations from NLP models to cognitive signals (i.e., fMRI voxels). \\ \hline
        2022.acl-long.65 & y & n & ~ \\ \hline
        2022.acl-long.66 & n & n & ~ \\ \hline
        2022.acl-long.67 & y & n & ~ \\ \hline
        2022.acl-long.68 & y & y & Typical generative dialogue models utilize the dialogue history to generate the response. \\ \hline
        2022.acl-long.69 & y & n & ~ \\ \hline
        2022.acl-long.70 & y & y & Multilingual pre-trained models are able to zero-shot transfer knowledge from rich-resource to low-resource languages \\ \hline
        2022.acl-long.71 & y & n & ~ \\ \hline
        2022.acl-long.72 & y & n & ~ \\ \hline
        2022.acl-long.73 & y & y & Specifically, the mechanism enables the model to continually strengthen its ability on any specific type by utilizing existing dialog corpora effectively. \\ \hline
        2022.acl-long.74 & y & y & Supervised parsing models have achieved impressive results on in-domain texts. \\ \hline
        2022.acl-long.75 & y & n & ~ \\ \hline
        2022.acl-long.76 & y & n & ~ \\ \hline
        2022.acl-long.77 & y & y & Transformers have been shown to be able to perform deductive reasoning on a logical rulebase containing rules and statements written in natural language. \\ \hline
        2022.acl-long.78 & y & n & ~ \\ \hline
        2022.acl-long.79 & y & n & ~ \\ \hline
        2022.acl-long.80 & y & y & A desirable dialog system should be able to continually learn new skills without forgetting old ones \\ \hline
        2022.acl-long.81 & y & n & ~ \\ \hline
        2022.acl-long.82 & y & y & FORTAP outperforms state-of-the-art methods \\ \hline
        2022.acl-long.83 & y & n & ~ \\ \hline
        2022.acl-long.84 & n & n & ~ \\ \hline
        s2022.acl-long.85 & y & n & ~ \\ \hline
        2022.acl-long.86 & y & y & SemAE uses dictionary learning to implicitly capture semantic information from the review text and learns a latent representation of each sentence over semantic units. \\ \hline
        2022.acl-long.87 & y & n & ~ \\ \hline
        2022.acl-long.88 & y & y & Empirical results show TBS models outperform end-to-end and knowledge-augmented RG baselines \\ \hline
        2022.acl-long.89& y & n & ~ \\ \hline
        2022.acl-long.90 & y & n & ~ \\ \hline
        2022.acl-long.91 & y & n & ~ \\ \hline
        2022.acl-long.92 & y & n & ~ \\ \hline
        2022.acl-long.93 & y & n & ~ \\ \hline
        2022.acl-long.94 & n & n & ~ \\ \hline
        2022.acl-long.95 & y & y & By conducting comprehensive experiments, we show that the synthetic questions selected by QVE can help achieve better target-domain QA performance \\ \hline
        2022.acl-long.96 & y & n & ~ \\ \hline
        2022.acl-long.97 & y & n & ~ \\ \hline
        2022.acl-long.98 & y & n & ~ \\ \hline
        2022.acl-long.99 & n & n & ~ \\ \hline
        2022.acl-long.100 & y & n & ~ \\ \hline
    \end{tabular}
\end{table}
\end{document}
